# Supplementary material for: Lactylation‐Related Genes in Ulcerative Colitis: A Multiomics Mendelian Randomization Study for Therapeutic Target Discovery
Source: Hum Mutat. 2026 Jun 26;2026:7720538. doi: 10.1155/humu/7720538 (PMC13307184; doi:10.1155/humu/7720538)
Supplement: Supplementary file 1 — Supporting Information 1 Table S1: The SMR analysis results in detail. [file HUMU-2026-7720538-s001.xlsx]

## Sheet: 7720538.f1
probeID	ProbeChr	Gene	Probe_bp	topSNP	topSNP_chr	topSNP_bp	A1	A2	Freq	b_GWAS	se_GWAS	p_GWAS	b_eQTL	se_eQTL	p_eQTL	b_SMR	se_SMR	p_SMR	p_HEIDI	nsnp_HEIDI	or	lci	uci
ENSG00000117632	1	STMN1	26222077	rs1257156	1	26297984	G	T	0.198807	-0.0666837	0.0257898	0.00971919	-0.204226	0.0110069	7.51433e-77	0.326518	0.127501	0.0104397	0.152881	20	1.38613	1.07963	1.77966
ENSG00000168679	1	SLC16A4	110919587	rs4626884	1	110938530	G	T	0.0745527	0.0532506	0.0564752	0.345731	-0.249902	0.0167297	1.87609e-50	-0.213086	0.226439	0.34669	0.122434	20	0.808087	0.518453	1.25952
ENSG00000166796	11	LDHC	18453729	rs78454952	11	18438770	A	G	0.115308	0.0778094	0.0312964	0.012911	0.844938	0.0111231	0	0.0920888	0.0370597	0.0129596	0.822557	20	1.09646	1.01964	1.17907
ENSG00000100393	22	EP300	41531935	rs13058113	22	41508414	T	G	0.304175	0.0486878	0.0196894	0.013406	0.245407	0.00886317	9.63123e-169	0.198396	0.0805509	0.0137784	0.0624309	20	1.21945	1.04135	1.428
