# Supplementary material for: Lactylation‐Related Genes in Ulcerative Colitis: A Multiomics Mendelian Randomization Study for Therapeutic Target Discovery
Source: Hum Mutat. 2026 Jun 26;2026:7720538. doi: 10.1155/humu/7720538 (PMC13307184; doi:10.1155/humu/7720538)
Supplement: Supplementary file 2 — Supporting Information 2 Table S2: qPCR primer sequences of the experiments. [file HUMU-2026-7720538-s002.xlsx]

## Sheet: Sheet1
Gene	Forward primer (5'-3')	Reverse primer (5'-3')
EP300-F	AGCCAAGCGGCCTAAACTC	TCACCACCATTGGTTAGTCCC
LDHC	TGTGGGTTATTTGTATTGATTGC	AAACTAAAACACCAACGAACTTT
STMN1	TCAGCCCTCGGTCAAAAGAAT	TTCTCGTGCTCTCGTTTCTCA
